# Supplementary material for: Post-vaccination SARS-CoV-2 neutralizing antibodies in pregnant women receiving biologics for inflammatory bowel disease
Source: PLoS One. 2025 Dec 3;20(12):e0321242. doi: 10.1371/journal.pone.0321242 (PMC12674510; doi:10.1371/journal.pone.0321242)
Supplement: S1 File — (XLSX) [file pone.0321242.s001.xlsx]

## Sheet: Sheet1
S1. Patient Demographics, NT50, and Transfer Ratios.
Patient ID	Age at delivery (years)	BMI	Smoking status (0=never, 1=former/current)	Diagnosis (0=Healthy, 1=UC (Ulcerative Colitis), 2=CD (Crohn's Disease))	Race/Ethnicity (0 = White; 1 = Asian; 2 = Black or African American; 3 = Hispanic or Latino; 4 = American Indian or Alaska Native; 5 = Native Hawaiian or Other Pacific Islander	Comorbidities	History of Autoimmune Disease (other than IBD)	Gestational age at delivery (weeks)	Parity	Mode of delivery (Vaginal =0, C-section =1)	Biologic exposure during Pregnancy? (0=No, 1=Yes)	IBD biologics during pregnancy	IBD biologics during vaccination	Other IBD medications during pregnancy	Steroid exposure during pregnancy (0=No, 1=Yes)	Immunomodulator exposure during pregnancy (0=No, 1=Yes)	Received COVID vaccine during pregnancy (0=No, 1=Yes)	Vaccine type received (prior to delivery)	# Vaccine doses prior to conception	# Vaccine doses in pregnancy	Infection with COVID during pregnancy (0=No, 1=Yes)	Time from last vaccine to antibody testing (days)	Time from infection to antibody testing (days)	Time from infection or last vaccine date to antibody testing (whichever more recent) (days)	Active disease during pregnancy (0=No, 1=Yes)	NT50 mother	NT50 cord	NT50 infant	Transfer ratio
1	35.3918	22.3	0	0	0	None	No	35	2	0	0	n/a	n/a	n/a	0	0	1	BNT162b2	0	2	0	98	n/a	98	n/a	6.14628	56.7537	37.9651	9.23383
2	36.2411	25.6	0	0	0	None	No	39.7143	2	0	0	n/a	n/a	n/a	0	0	1	BNT162b2	2	1	0	104	n/a	104	n/a	395.257	954.198	n/a	2.41412
3	41.337	21.1	0	0	1	None	No	35.4286	1	1	0	n/a	n/a	n/a	0	0	1	BNT162b2	0	1	0	33	n/a	33	n/a	12054	1886.44	n/a	0.156499
4	34.3753	20.5244	0	1	0	None	No	41	2	0	0	none	none	Mesalamine	0	0	1	BNT162b2	0	3	0	70	n/a	70	0	427.168	n/a	n/a
5	36.7205	23.5651	0	1	0	None	No	39	1	1	0	none	none	Azathioprine	0	1	0	BNT162b2	3	0	1	407	203	203	0	715.308	2017.76	n/a	2.82082
6	38.6301	23.6724	0	1	0	None	No	39.4286	4	0	1	adalimumab	ustekinumab, adalimumab	Azathioprine	0	1	0	BNT162b2	3	0	0	501	n/a	501	0	664.894	1768.03	2343.02	2.65912
7	31.537	24.4594	0	2	0	None	No	39.2857	1	0	1	adalimumab	adalimumab	None	0	0	1	BNT162b2	0	3	0	17	n/a	17	0	683.527	484.027	407.166	0.708132
8	36.6055	18.5979	0	1	0	None	No	40	3	0	1	golimumab	golimumab	None	0	0	1	BNT162b2	1	2	0	87	n/a	87	0	163.827	563.063	n/a	3.43694
9	31.3342	24.0212	0	1	0	Raynaud's disease	No	40.7143	1	0	1	infliximab	infliximab	None	0	0	1	BNT162b2	0	2	0	30	n/a	30	0	112.435	n/a	110.73
10	33.6082	21.303	0	1	0	Gestational hypertension	No	38.2857	1	0	1	infliximab	infliximab	None	0	0	1	BNT162b2	0	2	0	59	n/a	59	0	35.6252	36.63	42.123	1.02821
11	34.6959	22.6713	0	2	0	Hypertension, gestational diabetes	No	37.7143	2	0	1	infliximab	infliximab	None	0	0	1	BNT162b2	0	3	0	8	n/a	8	0	62.6174	145.943	138.026	2.33071
12	33.9836	21.4539	0	2	0	Seizure disorder	No	39.4286	1	0	1	ustekinumab	ustekinumab	None	0	0	1	BNT162b2	0	2	0	31	n/a	31	0	129.836	60.8643	57.2738	0.468777
13	32.9096	20.7234	0	2	0	None	No	40	1	0	1	ustekinumab	ustekinumab	None	0	0	1	BNT162b2	1	2	0	71	n/a	71	0	1161.85	1935.73	1207.44	1.66609
14	41.2986	29.0496	0	1	0	None	No	40	1	0	1	ustekinumab	ustekinumab	Mesalamine	0	0	1	BNT162b2	2	1	0	228	n/a	228	0	42.8082	155.424	n/a	3.63071
15	35.2822	24	1	1	0	Alopecia areata	Yes	41	2	1	1	ustekinumab	ustekinumab	None	0	0	1	BNT162b2	0	3	0	54	n/a	54	0	964.32	2172.97	n/a	2.25337
16	39.2137	23.8852	0	2	0	None	No	39	3	0	1	adalimumab	unknown	Mesalamine	0	0	0	BNT162b2	2	0	1	312	141	141	0	4833.25	9165.9	n/a	1.89643
17	31.874	20.6657	0	2	0	None	No	40	1	0	1	adalimumab	adalimumab	None	0	0	1	BNT162b2, moderna bivalent	2	1	1	117	127	117	0	989.12	2705.63	n/a	2.73539
18	31.0877	24.2738	0	2	0	None	No	39	1	0	1	infliximab	infliximab	None	0	0	0	mRNA-1273	2	0	0	413	n/a	413	0	40	90.2527	61.6903	2.25632
19	39.8767	27.7191	1	2	0	None	No	39	1	1	1	infliximab	infliximab	None	0	0	0	mRNA-1273	2	0	0	733	n/a	733	0	1547.03	1941.75	n/a	1.25515
20	36.0493	21.3018	0	1	0	Asthma, eczema	No	37	1	0	1	ustekinumab	ustekinumab	None	0	0	0	mRNA-1273	2	0	0	327	n/a	327	0	1201.63	2339.73	1731.6	1.94712
21	30.1123	18.775	0	2	0	None	No	41	2	0	1	ustekinumab	ustekinumab	None	0	0	0	mRNA-1273	2	0	0	447	n/a	447	0	5047.96	11239.7	n/a	2.22659
22	22.6904	24.2738	0	1	0	None	No	40	1	0	1	infliximab	unknown	None	0	0	1	mRNA-1273	2	1	0	156	n/a	156	0	330.033	564.334	n/a	1.70993
23	34.5918	18.4794	0	2	0	Migraine	No	39.2857	1	0	1	ustekinumab	ustekinumab	Mesalamine	0	0	1	mRNA-1273	2	1	0	128	n/a	128	0	673.854	1653.17	n/a	2.4533
24	37.2877	22.0448	1	2	0	None	No	38	4	1	1	infliximab	infliximab	Mesalamine, azathioprine, steroids	1	1	1	mRNA-1273	0	2	0	34	n/a	34	0	33.7724	53.3903	73.1529	1.58089
25	32.3616	28.3503	0	2	0	Rheumatoid arthritis	Yes	39	1	1	1	adalimumab	adalimumab	None	0	0	0	mRNA-1273	3	0	1	417	198	198	0	3516.17	5330.49	7610.35	1.51599
26	34.3562	21.1417	0	1	0	None	No	40	3	0	1	infliximab	infliximab	Steroids	1	0	0	mRNA-1273	2	0	1	471	199	199	0	1387.54	1825.48	n/a	1.31563
27	30.6329	20.8189	0	2	0	None	No	39.7143	2	0	1	adalimumab	adalimumab	None	0	0	1	mRNA-1273	2	1	1	157	231	157	0	198.413	712.758	688.705	3.5923
28	31.2137	18.0753	1	2	0	None	No	39	1	1	1	adalimumab	adalimumab	None	0	0	1	mRNA-1273	2	1	1	184	201	184	0	2554.28	3451.85	3381.81	1.3514
29	40.0712	29.8565	1	2	0	Hyperthyroidism, ankylosing spondylitis, gestational hypertension	Yes	39.7143	1	0	1	adalimumab	nothing, then adalimumab	Azathioprine, sulfasalazine (earlier in preg)	0	1	1	mRNA-1273, moderna bivalent	4	1	0	137	n/a	137	0	170.561	263.089	n/a	1.54249
30	35.9671	17.1531	0	2	0	None	No	41	2	0	1	adalimumab	adalimumab	Mesalamine , 6MP, steroids	1	1	0	BNT162b2	3	0	0	461	n/a	461	0	853.971	660.066	n/a	0.772937
31	29.8384	24.6258	0	2	0	None	No	40.4286	1	0	1	infliximab	ustekinumab, infliximab	None	0	0	1	mRNA-1273, pfizer bivalent	3	1	0	163	n/a	163	0	1892.15	3314.55	n/a	1.75174
32	35.9178	20.8285	0	1	0	None	No	40	1	0	1	ustekinumab	ustekinumab	Steroids	1	0	1	BNT162b2	0	2	1	41	304	41	1	6064.28	6565.99	15269.5	1.08273
